# Supplementary material for: Pan-Genome Analysis of Transcriptional Regulation in Six Salmonella enterica Serovar Typhimurium Strains Reveals Their Different Regulatory Structures
Source: mSystems. 2022 Nov 1;7(6):e00467-22. doi: 10.1128/msystems.00467-22 (PMC9764980; doi:10.1128/msystems.00467-22)
Supplement: TABLE S1 [file msystems.00467-22-s0010.csv]

Core	LT2	SL1344	D23580	ST474	14028S	UK_1	locus_tag
True	True	False	False	True	True	True	STM1088
True	True	True	True	True	True	False	STM2869
True	True	True	True	True	True	True	STM2877
True	True	True	True	True	True	True	STM2872
True	True	True	True	True	True	True	STM2873
True	True	True	True	True	True	True	STM2889
True	True	True	True	True	True	False	STM2888
True	True	True	True	True	True	True	STM2876
True	True	True	True	True	True	True	STM2883
True	True	True	True	True	True	True	STM2892
True	True	True	True	True	True	True	STM2890
True	True	True	True	True	True	False	STM2868
True	True	True	True	True	True	True	STM4259
True	True	True	True	True	True	True	STM4315
True	True	True	True	True	True	True	STM2900
True	True	False	True	True	True	False	STM2879
True	True	True	True	True	True	True	STM2885
True	True	True	True	True	True	True	STM2870
True	True	True	True	True	True	True	STM2893
True	True	True	True	True	True	True	STM1090
True	True	True	True	True	True	True	STM2897
True	True	True	True	True	True	True	STM2884
True	True	True	True	True	True	True	STM2871
True	True	True	True	True	True	True	STM4257
True	True	True	True	True	True	True	STM1328
True	True	True	True	True	True	False	STM4312
True	True	True	True	True	True	True	STM2875
True	True	True	True	True	True	True	STM4258
True	False	False	False	True	True	True	STM1239
True	True	True	True	True	True	True	STM4313
True	True	True	True	True	True	False	STM2887
True	True	True	True	True	True	True	STM2894
True	True	False	True	True	True	False	STM2878
True	True	True	True	True	True	True	STM4260
True	True	True	True	True	True	True	STM2899
True	True	True	True	True	True	True	STM2896
True	True	True	True	True	True	True	STM2881
True	True	True	True	True	True	True	STM2866
True	True	True	True	True	True	True	STM2874
True	True	True	True	True	True	True	STM2895
True	True	True	True	True	True	True	STM1855
True	True	True	True	True	True	True	STM2066
True	True	True	True	True	True	True	STM2882
True	True	True	True	True	True	True	STM2886
True	True	True	True	True	True	True	STM1091
True	True	True	True	True	True	True	STM2898
True	True	True	True	True	True	True	STM2891
False	True	False	True	True	False	False	STM3138
False	True	True	True	False	False	False	STM1246
False	True	False	True	True	True	True	STM4261
False	True	True	False	False	True	False	STM1629
False	True	False	True	True	False	True	STM4262
False	True	False	True	True	True	False	STM0304
False	True	False	True	True	True	False	STM2880
False	True	True	True	True	False	True	STM2867
False	True	True	True	True	True	True	STM4314
False	True	False	True	False	True	False	STM4310
False	True	False	True	True	False	False	STM1841
False	True	True	True	False	False	False	STM1967
False	True	True	True	True	True	False	STM2865
False	True	True	True	True	False	True	STM2945
False	False	True	False	False	False	False	STM1135
False	False	True	False	False	False	False	STM0544
False	False	True	False	True	False	False	STM474_2826
False	False	True	False	False	False	False	STM3519
False	False	True	False	False	True	False	STM1330
False	False	True	False	False	False	False	STM3521
False	False	True	False	False	False	False	STM0543
False	False	False	True	False	False	False	STM4239
False	False	False	True	False	False	False	STM1180
False	False	False	True	False	False	False	STM2470
False	False	False	True	True	True	False	STM1329
False	False	False	True	False	False	False	STM1178
False	False	False	True	False	False	False	STM4060
False	False	False	True	False	False	False	STM0305
False	False	False	True	False	False	False	STM4514
False	False	False	True	False	False	False	STM1728
False	False	False	True	False	False	False	STMMW_42062
False	False	False	True	False	False	False	STM1177
False	False	False	True	False	False	False	STM2462
False	False	False	True	False	False	False	STM1961
False	False	False	True	False	False	False	STM0800
False	False	False	True	False	False	False	STM1593
False	False	False	True	False	False	False	STM2853
False	False	False	True	False	False	False	STM1975
False	False	False	True	False	False	False	STM1934
False	False	False	True	True	False	False	STM1562
False	False	False	True	False	False	False	STM1176
False	False	False	True	False	False	False	STM0906
False	False	False	True	False	False	False	STM1972
False	False	False	True	False	True	False	STM2614
False	False	False	True	False	False	False	STM1969
False	False	False	True	False	False	False	STM0412
False	False	False	True	False	False	False	STMMW_22711
False	False	False	True	False	False	False	STM1960
False	False	False	True	False	False	False	STM1174
False	False	False	True	False	False	False	STMMW_28691
False	False	False	True	False	False	False	STM2464
False	False	False	True	False	False	False	STM1968
False	False	False	True	False	False	False	STM4532
False	False	False	True	False	False	False	STM0999
False	False	False	True	False	False	False	STM1956
False	False	False	True	False	False	False	STM4513
False	False	False	True	False	False	False	STM2711
False	False	False	True	False	False	False	STM4512
False	False	False	True	False	False	False	STM1179
False	False	False	True	False	False	False	STM1518
False	False	False	True	False	False	False	STM1408
False	False	False	True	False	False	False	STM1729
False	False	False	True	False	False	False	STM1175
False	False	False	True	False	False	False	STM1914
False	False	False	True	False	False	False	STMMW_19991
False	False	False	True	False	False	False	STM1173
False	False	False	False	True	False	False	STM4214
False	False	False	False	True	False	False	STM474_1861
False	False	False	False	True	False	False	STM474_4395
False	False	False	False	True	False	False	STM474_1641
False	False	False	False	True	False	False	STM474_0336
False	False	False	False	True	False	False	STM474_4363
False	False	False	False	True	False	False	STM474_0083
False	False	False	False	True	False	False	STM474_4649
False	False	False	False	True	False	False	STM474_3986
False	False	False	False	True	False	False	STM2737
False	False	False	False	True	False	False	STM4370
False	False	False	False	True	False	False	STM1093
False	False	False	False	True	False	False	STM474_4144
False	False	False	False	True	False	False	STM474_3536
False	False	False	False	True	False	False	STM3659
False	False	False	False	True	False	False	STM474_2533
False	False	False	False	True	True	True	STM1089
False	False	False	False	True	False	False	STM474_2730
False	False	False	False	True	False	False	STM474_2690
False	False	False	False	True	False	False	STM4521
False	False	False	False	False	True	False	STM14_1234
False	False	False	False	False	True	False	STM2770
False	False	False	False	False	True	False	STM14_3466
False	False	False	False	False	True	False	STM14_2342
False	False	False	False	False	True	False	STM14_0430
False	False	False	False	False	True	False	STM14_5292
False	False	False	False	False	True	False	STM0334
False	False	False	False	False	True	False	STM14_1488
False	False	False	False	False	True	False	STM1570
False	False	False	False	False	True	False	STM14_3464
False	False	False	False	False	True	False	STM14_1166
False	False	False	False	False	True	False	STM0492
False	False	False	False	False	True	False	STM14_1282
False	False	False	False	False	True	False	STM14_1283
False	False	False	False	False	True	False	STM4316
False	False	False	False	False	False	True	STMUK_3610
False	False	False	False	False	False	True	STM3823
False	False	False	False	False	False	True	STMUK_2282
False	False	False	False	False	False	True	STM3822
False	False	False	False	False	False	True	STM3821
False	False	False	False	False	False	True	STM3688
False	False	False	False	False	False	True	STM1154
False	False	False	False	False	False	True	STMUK_2280
False	False	False	False	False	False	True	STMUK_0795
False	False	False	False	False	False	True	STMUK_2279
False	False	False	False	False	False	True	STM3814
False	False	False	False	False	False	True	STM3115
False	False	False	False	False	False	True	STM1273
