# Supplementary material for: Pan-Genome Analysis of Transcriptional Regulation in Six Salmonella enterica Serovar Typhimurium Strains Reveals Their Different Regulatory Structures
Source: mSystems. 2022 Nov 1;7(6):e00467-22. doi: 10.1128/msystems.00467-22 (PMC9764980; doi:10.1128/msystems.00467-22)
Supplement: TABLE S2 [file msystems.00467-22-s0001.csv]

Core	LT2	SL1344	D23580	ST4_74	14028S	locus_tag
True	True	True	True	True	True	STM1088
True	True	True	True	True	True	STM1413
True	True	True	True	True	True	STM1601
True	True	True	True	True	True	STM1631
True	True	True	True	True	True	STM1403
True	True	True	True	True	True	STM1395
True	True	True	True	True	False	STM1405
True	True	True	True	True	True	STM1416
True	True	True	True	True	True	STM1414
True	True	True	True	True	True	STM1603
True	True	True	True	True	True	STM2139
True	True	True	True	True	True	STM1602
True	True	True	True	True	True	STM1420
True	True	True	True	True	True	STM1422
True	True	True	True	True	True	STM1398
True	True	True	True	True	True	STM1421
True	True	True	True	True	True	STM1411
True	True	True	True	True	True	STM0972
True	True	True	True	True	False	STM1418
True	True	True	True	True	True	STM1396
True	True	True	True	True	True	STM2780
True	True	True	True	True	True	STM1224
True	True	True	True	True	True	STM1400
True	True	True	True	True	True	STM1412
True	True	True	True	True	True	STM1698
True	True	True	True	True	True	STM1410
True	True	True	True	True	True	STM2287
True	True	True	True	True	False	STM1391
True	True	True	True	True	False	STM1404
True	False	True	True	True	True	STM2137
True	True	True	True	True	True	STM1409
True	True	True	True	True	True	STM1415
True	True	True	True	True	True	STM1402
True	True	True	True	True	True	STM1399
True	True	True	True	True	True	STM1406
True	True	True	True	True	True	STM2138
True	True	True	True	True	True	STM1417
True	True	True	True	True	True	STM1408
True	True	False	True	True	False	STM1392
True	True	True	True	True	True	STM1419
True	True	True	True	True	True	STM1401
True	True	True	True	True	True	STM1394
False	True	True	True	True	False	STM4504
False	True	False	True	False	False	STM1544
False	True	True	True	True	True	STM1393
False	True	False	False	False	False	STM4227
False	True	False	False	False	False	STM1629
False	True	True	True	True	False	STM2240
False	True	True	True	False	False	STM2241
False	True	False	False	False	False	STM2234
False	True	False	False	True	False	STM1867
False	True	True	False	False	False	STM1254
False	True	False	False	False	False	STM0342
False	True	False	False	False	False	STM3965
False	True	True	False	False	False	STM1548
False	True	False	False	False	False	STM2809
False	True	False	True	False	False	STM2779
False	True	True	False	False	False	STM2235
False	True	False	True	False	False	STM2395
False	True	False	False	False	False	STM1255
False	True	False	False	False	False	STM4229
False	True	False	False	False	False	STM1257
False	True	False	False	False	False	STM1259
False	True	True	True	True	False	STM1633
False	True	True	True	True	False	STM2239
False	True	False	False	False	False	STM2811
False	True	True	False	False	False	STM4532
False	True	False	False	False	False	STM1543
False	True	False	True	False	False	STM1485
False	True	True	False	True	False	STM1630
False	True	False	False	False	False	STM1542
False	True	True	False	True	True	STM1051
False	True	False	False	False	False	STM3526
False	True	False	False	False	False	STM0355
False	True	False	True	False	False	STM1572
False	True	True	True	False	True	STM1407
False	True	False	False	False	False	STM1690
False	True	False	False	False	False	STM1256
False	True	False	False	False	False	STM4228
False	True	False	False	False	False	STM4230
False	True	False	False	False	False	STM2810
False	True	False	False	False	False	STM1638
False	True	False	False	False	False	STM0341
False	True	False	False	False	False	STM1853
False	True	False	False	False	False	STM4172
False	True	False	False	False	False	STM4231
False	True	True	True	True	False	STM1634
False	True	True	False	True	False	STM2236
False	True	False	False	False	False	STM2343
False	True	True	False	False	False	STM2233
False	True	True	False	False	False	STM1864
False	True	False	False	True	False	STM2585A
False	True	False	False	False	False	STM2732
False	True	False	True	False	False	STM0706
False	True	True	True	False	False	STM1600
False	True	True	True	True	True	STM1397
False	True	False	False	False	False	STM0707
False	True	True	False	True	False	STM2237
False	True	False	False	False	False	STM1689
False	True	False	True	True	False	STM2585
False	False	True	True	False	False	STM1636
False	False	True	False	False	False	STM1243
False	False	True	False	False	False	STM1066
False	False	True	True	True	False	STM1246
False	False	True	False	False	False	STM1863
False	False	True	True	True	False	STM1699
False	False	True	False	False	False	SL1344_0992
False	False	True	True	True	False	STM1698A
False	False	True	True	False	False	STM4060
False	False	True	True	False	False	STM1635
False	False	True	False	False	False	SL1344_3616
False	False	True	False	False	False	STM2670
False	False	True	False	False	False	STM4426
False	False	True	True	True	False	STMMW_19812
False	False	False	True	False	False	STM1214
False	False	False	True	False	False	STM2080
False	False	False	True	False	False	STM1539
False	False	False	True	False	False	STM4514
False	False	False	True	False	False	STM0082
False	False	False	True	False	False	STM1540
False	False	False	True	False	False	STM2646
False	False	False	True	False	False	STM1599
False	False	False	True	True	False	STM3707
False	False	False	True	False	False	STMMW_29721
False	False	False	True	True	False	STM2245
False	False	False	True	False	False	STM3133
False	False	False	True	False	False	STMMW_10631
False	False	False	True	False	False	STM4316
False	False	False	True	False	False	STM0462
False	False	False	True	False	False	STMMW_03641
False	False	False	True	False	False	STMMW_00891
False	False	False	True	False	False	STMMW_27471
False	False	False	True	False	False	STM1244
False	False	False	True	False	False	STM1573
False	False	False	True	True	False	STM4072
False	False	False	True	True	False	STM1728
False	False	False	True	False	False	STM1538
False	False	False	True	False	False	STM3764
False	False	False	True	False	False	STM0705
False	False	False	True	False	False	STM3761
False	False	False	True	False	False	STM1686
False	False	False	True	False	False	STM1253
False	False	False	True	False	False	STMMW_19811
False	False	False	True	True	False	STMMW_22711
False	False	False	True	False	False	STM4513
False	False	False	True	True	False	STM1854
False	False	False	True	False	False	STM2781
False	False	False	True	False	False	STM1482
False	False	False	True	False	False	STM4319
False	False	False	True	False	False	STM1175
False	False	False	True	False	False	STM1269
False	False	False	False	True	False	STM2630
False	False	False	False	True	False	STM0025
False	False	False	False	True	False	STM474_1641
False	False	False	False	True	False	STM2771
False	False	False	False	True	False	STM0559
False	False	False	False	True	False	STM0940
False	False	False	False	True	False	STM474_2743
False	False	False	False	True	False	STM1328
False	False	False	False	True	False	STM2875
False	False	False	False	True	False	STM1632
False	False	False	False	True	False	STM2242
False	False	False	False	True	False	STM1230
False	False	False	False	True	False	STM474_1413
False	False	False	False	True	False	STM474_2692
False	False	False	False	True	False	STM474_1578
False	False	False	False	True	False	STM474_4516
False	False	False	False	True	False	STM2388
False	False	False	False	True	False	STM0557
False	False	False	False	True	False	STM474_0403
False	False	False	False	True	False	STM474_2085
False	False	False	False	True	False	STM474_2338
False	False	False	False	True	False	STM0558
False	False	False	False	True	False	STM474_1892
False	False	False	False	False	True	STM14_1692
False	False	False	False	False	True	STM14_1719
False	False	False	False	False	True	STM14_2823
